# Supplementary material for: Cost-Effective Bimetallic Catalysts for Green H2 Production in Anion Exchange Membrane Water Electrolyzers
Source: Nanomaterials (Basel). 2025 Jul 4;15(13):1042. doi: 10.3390/nano15131042 (PMC12250770; doi:10.3390/nano15131042)
Supplement: Supplementary file 1 [file nanomaterials-15-01042-s001.zip]

Archive with 1 entries (1 files):
- nanomaterials-3727185-supplementary.pdf
